# Supplementary material for: Smohaze‐Upregulated RFWD3 Competes with TRIM24 to Stabilize TREX1 and Reduce Cytosolic dsDNA in Non‐Small Cell Lung Cancer
Source: Adv Sci (Weinh). 2025 Oct 21;12(48):e08481. doi: 10.1002/advs.202508481 (PMC12752551; doi:10.1002/advs.202508481)
Supplement: Supplementary file 2 — Supporting Information [file ADVS-12-e08481-s002.xlsx]

## Sheet: Proteins
Supplementary Table 1. Proteins interacting with TREX1, identified by immunoprecipitation and mass spectrum assays.
Master	Accession	Gene Symbol	Description	Coverage [%]	# Peptides	# PSMs	# Unique Peptides	# AAs	MW [kDa]	calc. pI	Score Sequest HT: Sequest HT	# Peptides (by Search Engine): Sequest HT	# Protein Groups
Master Protein	P35579	MYH9	Myosin-9 OS=Homo sapiens OX=9606 GN=MYH9 PE=1 SV=4	17	28	32	23	1960	226.4	5.6	98	28	1
Master Protein	Q9NSU2	TREX1	Three-prime repair exonuclease 1 OS=Homo sapiens OX=9606 GN=TREX1 PE=1 SV=2	24	11	11	11	314	33.2	7.93	16.18	11	1
Master Protein	P04264	KRT1	Keratin, type II cytoskeletal 1 OS=Homo sapiens OX=9606 GN=KRT1 PE=1 SV=6	21	11	12	9	644	66	8.12	36.48	11	1
Master Protein	O95373	IPO7	Importin-7 OS=Homo sapiens OX=9606 GN=IPO7 PE=1 SV=1	9	7	8	7	1038	119.4	4.82	29.32	7	1
Master Protein	P98175	RBM10	RNA-binding protein 10 OS=Homo sapiens OX=9606 GN=RBM10 PE=1 SV=3	5	4	4	4	930	103.5	5.97	11.06	4	1
Master Protein	O43143	DHX15	Pre-mRNA-splicing factor ATP-dependent RNA helicase DHX15 OS=Homo sapiens OX=9606 GN=DHX15 PE=1 SV=2	6	4	4	4	795	90.9	7.46	10.27	4	1
Master Protein	P08238	HSP90AB1	Heat shock protein HSP 90-beta OS=Homo sapiens OX=9606 GN=HSP90AB1 PE=1 SV=4	10	5	5	3	724	83.2	5.03	12.23	5	1
Master Protein	O75533	SF3B1	Splicing factor 3B subunit 1 OS=Homo sapiens OX=9606 GN=SF3B1 PE=1 SV=3	3	3	3	3	1304	145.7	7.09	8.77	3	1
Master Protein	Q6PCD5	RFWD3	E3 ubiquitin-protein ligase RFWD3 OS=Homo sapiens OX=9606 GN=RFWD3 PE=1 SV=3	4	3	4	3	774	85	6.46	8.59	3	1
Master Protein	P35527	KRT9	Keratin, type I cytoskeletal 9 OS=Homo sapiens OX=9606 GN=KRT9 PE=1 SV=3	5	3	4	3	623	62	5.24	8.23	3	1
Master Protein	P02768	ALB	Albumin OS=Homo sapiens OX=9606 GN=ALB PE=1 SV=2	4	3	3	3	609	69.3	6.28	7.95	3	1
Master Protein	Q7L014	DDX46	Probable ATP-dependent RNA helicase DDX46 OS=Homo sapiens OX=9606 GN=DDX46 PE=1 SV=2	3	3	3	3	1031	117.3	9.29	7.45	3	1
Master Protein	O43707	ACTN4	Alpha-actinin-4 OS=Homo sapiens OX=9606 GN=ACTN4 PE=1 SV=2	5	3	3	3	911	104.8	5.44	7.42	3	1
Master Protein	O15042	U2SURP	U2 snRNP-associated SURP motif-containing protein OS=Homo sapiens OX=9606 GN=U2SURP PE=1 SV=2	3	3	3	3	1029	118.2	8.47	6.59	3	1
Master Protein	Q15393	SF3B3	Splicing factor 3B subunit 3 OS=Homo sapiens OX=9606 GN=SF3B3 PE=1 SV=4	3	3	3	3	1217	135.5	5.26	6.08	3	1
Master Protein	P60709	ACTB	Actin, cytoplasmic 1 OS=Homo sapiens OX=9606 GN=ACTB PE=1 SV=1	21	5	7	3	375	41.7	5.48	25.4	5	1
Master Protein	Q99590	SCAF11	Protein SCAF11 OS=Homo sapiens OX=9606 GN=SCAF11 PE=1 SV=2	3	3	4	3	1463	164.6	8.41	9.95	3	1
Master Protein	O94964	SOGA1	Protein SOGA1 OS=Homo sapiens OX=9606 GN=SOGA1 PE=1 SV=2	3	4	4	3	1423	159.7	6.46	9.52	4	1
Master Protein	P01023	A2M	Alpha-2-macroglobulin OS=Homo sapiens OX=9606 GN=A2M PE=1 SV=3	4	3	3	3	1474	163.2	6.46	9.02	3	1
Master Protein	Q9Y383	LUC7L2	Putative RNA-binding protein Luc7-like 2 OS=Homo sapiens OX=9606 GN=LUC7L2 PE=1 SV=2	10	3	3	3	392	46.5	10.01	7.99	3	1
Master Protein	O43592	XPOT	Exportin-T OS=Homo sapiens OX=9606 GN=XPOT PE=1 SV=2	4	3	3	3	962	109.9	5.39	7.93	3	1
Master Protein	Q9Y2H5	PLEKHA6	Pleckstrin homology domain-containing family A member 6 OS=Homo sapiens OX=9606 GN=PLEKHA6 PE=1 SV=4	3	3	3	3	1048	117.1	9.1	7.53	3	1
Master Protein	Q9P2I0	CPSF2	Cleavage and polyadenylation specificity factor subunit 2 OS=Homo sapiens OX=9606 GN=CPSF2 PE=1 SV=2	5	3	3	3	782	88.4	5.11	7.47	3	1
Master Protein	Q14498	RBM39	RNA-binding protein 39 OS=Homo sapiens OX=9606 GN=RBM39 PE=1 SV=2	7	3	3	3	530	59.3	10.1	7.38	3	1
Master Protein	P46776	RPL27A	60S ribosomal protein L27a OS=Homo sapiens OX=9606 GN=RPL27A PE=1 SV=2	22	3	3	3	148	16.6	11	7.35	3	1
Master Protein	P68363	TUBA1B	Tubulin alpha-1B chain OS=Homo sapiens OX=9606 GN=TUBA1B PE=1 SV=1	8	3	3	3	451	50.1	5.06	7.24	3	1
Master Protein	O60341	KDM1A	Lysine-specific histone demethylase 1A OS=Homo sapiens OX=9606 GN=KDM1A PE=1 SV=2	4	3	3	3	852	92.8	6.52	7.2	3	1
Master Protein	Q86US8	SMG6	Telomerase-binding protein EST1A OS=Homo sapiens OX=9606 GN=SMG6 PE=1 SV=2	2	3	3	3	1419	160.4	7.05	7.04	3	1
Master Protein	Q01082	SPTBN1	Spectrin beta chain, non-erythrocytic 1 OS=Homo sapiens OX=9606 GN=SPTBN1 PE=1 SV=2	1	3	3	3	2364	274.4	5.57	6.93	3	1
Master Protein	Q15149	PLEC	Plectin OS=Homo sapiens OX=9606 GN=PLEC PE=1 SV=3	1	3	3	3	4684	531.5	5.96	6.79	3	1
Master Protein	Q5SW79	CEP170	Centrosomal protein of 170 kDa OS=Homo sapiens OX=9606 GN=CEP170 PE=1 SV=1	2	3	3	3	1584	175.2	7.11	6.77	3	1
Master Protein	Q8N1G0	ZNF687	Zinc finger protein 687 OS=Homo sapiens OX=9606 GN=ZNF687 PE=1 SV=1	3	3	3	3	1237	129.4	8.19	6.74	3	1
Master Protein	O00267	SUPT5H	Transcription elongation factor SPT5 OS=Homo sapiens OX=9606 GN=SUPT5H PE=1 SV=1	3	3	3	3	1087	120.9	5.06	6.61	3	1
Master Protein	Q2TB90	HKDC1	Hexokinase HKDC1 OS=Homo sapiens OX=9606 GN=HKDC1 PE=1 SV=3	3	3	3	3	917	102.5	7.12	6.59	3	1
Master Protein	O14980	XPO1	Exportin-1 OS=Homo sapiens OX=9606 GN=XPO1 PE=1 SV=1	3	3	3	3	1071	123.3	6.06	6.57	3	1
Master Protein	Q6UB35	MTHFD1L	Monofunctional C1-tetrahydrofolate synthase, mitochondrial OS=Homo sapiens OX=9606 GN=MTHFD1L PE=1 SV=1	4	3	3	3	978	105.7	8.06	6.53	3	1
Master Protein	O95232	LUC7L3	Luc7-like protein 3 OS=Homo sapiens OX=9606 GN=LUC7L3 PE=1 SV=2	9	3	3	3	432	51.4	9.79	6.47	3	1
Master Protein	Q9NNW5	WDR6	WD repeat-containing protein 6 OS=Homo sapiens OX=9606 GN=WDR6 PE=1 SV=1	3	3	3	3	1121	121.6	6.87	6.27	3	1
Master Protein	Q8IUD2	ERC1	ELKS/Rab6-interacting/CAST family member 1 OS=Homo sapiens OX=9606 GN=ERC1 PE=1 SV=1	3	3	3	3	1116	128	5.97	6.21	3	1
Master Protein	Q14966	ZNF638	Zinc finger protein 638 OS=Homo sapiens OX=9606 GN=ZNF638 PE=1 SV=2	1	3	3	3	1978	220.5	6.38	5.88	3	1
Master Protein	P21127	CDK11B	Cyclin-dependent kinase 11B OS=Homo sapiens OX=9606 GN=CDK11B PE=1 SV=4	31	26	31	3	795	92.6	5.54	90.25	26	1
Master Protein	Q9BZF2	OSBPL7	Oxysterol-binding protein-related protein 7 OS=Homo sapiens OX=9606 GN=OSBPL7 PE=1 SV=1	5	3	4	3	842	95.4	8.05	12.11	3	1
Master Protein	Q9H2U1	DHX36	ATP-dependent DNA/RNA helicase DHX36 OS=Homo sapiens OX=9606 GN=DHX36 PE=1 SV=2	3	3	4	3	1008	114.7	7.68	8.53	3	1
Master Protein	P51610	HCFC1	Host cell factor 1 OS=Homo sapiens OX=9606 GN=HCFC1 PE=1 SV=2	2	3	3	3	2035	208.6	7.46	7.5	3	1
Master Protein	Q86UU1	PHLDB1	Pleckstrin homology-like domain family B member 1 OS=Homo sapiens OX=9606 GN=PHLDB1 PE=1 SV=1	3	3	3	3	1377	151.1	8.63	7.44	3	1
Master Protein	Q14204	DYNC1H1	Cytoplasmic dynein 1 heavy chain 1 OS=Homo sapiens OX=9606 GN=DYNC1H1 PE=1 SV=5	1	3	3	3	4646	532.1	6.4	7.42	3	1
Master Protein	Q8N2S1	LTBP4	Latent-transforming growth factor beta-binding protein 4 OS=Homo sapiens OX=9606 GN=LTBP4 PE=1 SV=2	3	3	3	3	1624	173.3	5.43	7.4	3	1
Master Protein	P39060	COL18A1	Collagen alpha-1(XVIII) chain OS=Homo sapiens OX=9606 GN=COL18A1 PE=1 SV=5	2	3	3	3	1754	178.1	6.01	7.33	3	1
Master Protein	Q14999	CUL7	Cullin-7 OS=Homo sapiens OX=9606 GN=CUL7 PE=1 SV=2	2	3	3	3	1698	191	5.87	7.17	3	1
Master Protein	Q9H6W3	RIOX1	Ribosomal oxygenase 1 OS=Homo sapiens OX=9606 GN=RIOX1 PE=1 SV=2	6	3	3	3	641	71	6.46	7.1	3	1
Master Protein	Q63ZY3	KANK2	KN motif and ankyrin repeat domain-containing protein 2 OS=Homo sapiens OX=9606 GN=KANK2 PE=1 SV=1	5	3	3	3	851	91.1	5.63	7.1	3	1
Master Protein	Q14562	DHX8	ATP-dependent RNA helicase DHX8 OS=Homo sapiens OX=9606 GN=DHX8 PE=1 SV=1	3	3	3	3	1220	139.2	8.32	7.04	3	1
Master Protein	Q9UBU9	NXF1	Nuclear RNA export factor 1 OS=Homo sapiens OX=9606 GN=NXF1 PE=1 SV=1	6	3	3	3	619	70.1	8.51	7.04	3	1
Master Protein	Q12986	NFX1	Transcriptional repressor NF-X1 OS=Homo sapiens OX=9606 GN=NFX1 PE=1 SV=2	3	3	3	3	1120	124.3	8.24	6.85	3	1
Master Protein	Q14697	GANAB	Neutral alpha-glucosidase AB OS=Homo sapiens OX=9606 GN=GANAB PE=1 SV=3	3	3	3	3	944	106.8	6.14	6.76	3	1
Master Protein	Q96JM2	ZNF462	Zinc finger protein 462 OS=Homo sapiens OX=9606 GN=ZNF462 PE=1 SV=3	1	3	3	3	2506	284.5	7.58	6.76	3	1
Master Protein	Q9P1Z0	ZBTB4	Zinc finger and BTB domain-containing protein 4 OS=Homo sapiens OX=9606 GN=ZBTB4 PE=1 SV=3	3	3	3	3	1013	105	8.37	6.68	3	1
Master Protein	P33991	MCM4	DNA replication licensing factor MCM4 OS=Homo sapiens OX=9606 GN=MCM4 PE=1 SV=5	5	3	3	3	863	96.5	6.74	6.48	3	1
Master Protein	P23458	JAK1	Tyrosine-protein kinase JAK1 OS=Homo sapiens OX=9606 GN=JAK1 PE=1 SV=2	3	3	3	3	1154	133.2	7.55	6.46	3	1
Master Protein	Q8IWY8	ZSCAN29	Zinc finger and SCAN domain-containing protein 29 OS=Homo sapiens OX=9606 GN=ZSCAN29 PE=1 SV=2	4	3	3	3	852	96.7	6.99	6.44	3	1
Master Protein	Q14980	NUMA1	Nuclear mitotic apparatus protein 1 OS=Homo sapiens OX=9606 GN=NUMA1 PE=1 SV=2	2	3	3	3	2115	238.1	5.78	6.41	3	1
Master Protein	Q15418	RPS6KA1	Ribosomal protein S6 kinase alpha-1 OS=Homo sapiens OX=9606 GN=RPS6KA1 PE=1 SV=2	13	9	9	3	735	82.7	7.83	20.51	9	1
Master Protein	P63010	AP2B1	AP-2 complex subunit beta OS=Homo sapiens OX=9606 GN=AP2B1 PE=1 SV=1	9	7	7	3	937	104.5	5.38	16.13	7	1
Master Protein	O75746	SLC25A12	Calcium-binding mitochondrial carrier protein Aralar1 OS=Homo sapiens OX=9606 GN=SLC25A12 PE=1 SV=2	9	6	6	3	678	74.7	8.38	13.32	6	1
Master Protein	P36578	RPL4	60S ribosomal protein L4 OS=Homo sapiens OX=9606 GN=RPL4 PE=1 SV=5	11	3	4	3	427	47.7	11.06	12.19	3	1
Master Protein	O75909	CCNK	Cyclin-K OS=Homo sapiens OX=9606 GN=CCNK PE=1 SV=2	9	3	3	3	580	64.2	8.41	10.6	3	1
Master Protein	P23588	EIF4B	Eukaryotic translation initiation factor 4B OS=Homo sapiens OX=9606 GN=EIF4B PE=1 SV=2	7	3	4	3	611	69.1	5.73	10.45	3	1
Master Protein	P50548	ERF	ETS domain-containing transcription factor ERF OS=Homo sapiens OX=9606 GN=ERF PE=1 SV=2	10	3	3	3	548	58.7	7.3	10.02	3	1
Master Protein	Q9H8H2	DDX31	Probable ATP-dependent RNA helicase DDX31 OS=Homo sapiens OX=9606 GN=DDX31 PE=1 SV=2	6	3	3	3	851	94	9.99	9.79	3	1
Master Protein	Q7L8L6	FASTKD5	FAST kinase domain-containing protein 5, mitochondrial OS=Homo sapiens OX=9606 GN=FASTKD5 PE=1 SV=1	6	3	3	3	764	86.5	8.13	9.23	3	1
Master Protein	Q9BSJ8	ESYT1	Extended synaptotagmin-1 OS=Homo sapiens OX=9606 GN=ESYT1 PE=1 SV=1	4	3	4	3	1104	122.8	5.83	9.18	3	1
Master Protein	O75676	RPS6KA4	Ribosomal protein S6 kinase alpha-4 OS=Homo sapiens OX=9606 GN=RPS6KA4 PE=1 SV=1	5	4	4	3	772	85.6	8.28	9	4	1
Master Protein	Q96S59	RANBP9	Ran-binding protein 9 OS=Homo sapiens OX=9606 GN=RANBP9 PE=1 SV=1	5	3	3	3	729	77.8	6.79	8.49	3	1
Master Protein	Q6P3X3	TTC27	Tetratricopeptide repeat protein 27 OS=Homo sapiens OX=9606 GN=TTC27 PE=1 SV=1	4	3	3	3	843	96.6	5.59	8.41	3	1
Master Protein	Q6SJ93	FAM111B	Serine protease FAM111B OS=Homo sapiens OX=9606 GN=FAM111B PE=1 SV=1	5	4	4	3	734	84.6	8.59	8.38	4	1
Master Protein	Q13144	EIF2B5	Translation initiation factor eIF-2B subunit epsilon OS=Homo sapiens OX=9606 GN=EIF2B5 PE=1 SV=3	5	3	3	3	721	80.3	5.08	8.25	3	1
Master Protein	P27694	RPA1	Replication protein A 70 kDa DNA-binding subunit OS=Homo sapiens OX=9606 GN=RPA1 PE=1 SV=2	7	3	3	3	616	68.1	7.21	8.25	3	1
Master Protein	Q8N163	CCAR2	Cell cycle and apoptosis regulator protein 2 OS=Homo sapiens OX=9606 GN=CCAR2 PE=1 SV=2	4	3	3	3	923	102.8	5.22	8.05	3	1
Master Protein	Q86W50	METTL16	RNA N6-adenosine-methyltransferase METTL16 OS=Homo sapiens OX=9606 GN=METTL16 PE=1 SV=2	6	3	3	3	562	63.6	7.85	8.05	3	1
Master Protein	Q02218	OGDH	2-oxoglutarate dehydrogenase, mitochondrial OS=Homo sapiens OX=9606 GN=OGDH PE=1 SV=3	5	3	3	3	1023	115.9	6.86	7.97	3	1
Master Protein	Q96QD8	SLC38A2	Sodium-coupled neutral amino acid transporter 2 OS=Homo sapiens OX=9606 GN=SLC38A2 PE=1 SV=2	9	3	3	3	506	56	8	7.88	3	1
Master Protein	Q9BXJ9	NAA15	N-alpha-acetyltransferase 15, NatA auxiliary subunit OS=Homo sapiens OX=9606 GN=NAA15 PE=1 SV=1	5	3	3	3	866	101.2	7.42	7.85	3	1
Master Protein	P29966	MARCKS	Myristoylated alanine-rich C-kinase substrate OS=Homo sapiens OX=9606 GN=MARCKS PE=1 SV=4	14	3	3	3	332	31.5	4.45	7.85	3	1
Master Protein	Q9UHI6	DDX20	Probable ATP-dependent RNA helicase DDX20 OS=Homo sapiens OX=9606 GN=DDX20 PE=1 SV=2	4	3	3	3	824	92.2	6.95	7.79	3	1
Master Protein	Q00341	HDLBP	Vigilin OS=Homo sapiens OX=9606 GN=HDLBP PE=1 SV=2	3	3	3	3	1268	141.4	6.87	7.76	3	1
Master Protein	Q7Z2W4	ZC3HAV1	Zinc finger CCCH-type antiviral protein 1 OS=Homo sapiens OX=9606 GN=ZC3HAV1 PE=1 SV=3	5	3	3	3	902	101.4	8.4	7.68	3	1
Master Protein	Q9NZQ3	NCKIPSD	NCK-interacting protein with SH3 domain OS=Homo sapiens OX=9606 GN=NCKIPSD PE=1 SV=1	4	3	3	3	722	78.9	6.38	7.66	3	1
Master Protein	Q9H4A4	RNPEP	Aminopeptidase B OS=Homo sapiens OX=9606 GN=RNPEP PE=1 SV=2	5	3	3	3	650	72.5	5.74	7.62	3	1
Master Protein	Q13049	TRIM32	E3 ubiquitin-protein ligase TRIM32 OS=Homo sapiens OX=9606 GN=TRIM32 PE=1 SV=2	6	3	3	3	653	71.9	6.98	7.6	3	1
Master Protein	Q9Y450	HBS1L	HBS1-like protein OS=Homo sapiens OX=9606 GN=HBS1L PE=1 SV=1	6	3	3	3	684	75.4	6.61	7.45	3	1
Master Protein	Q9BW19	KIFC1	Kinesin-like protein KIFC1 OS=Homo sapiens OX=9606 GN=KIFC1 PE=1 SV=2	7	3	3	3	673	73.7	8.98	7.44	3	1
Master Protein	Q14839	CHD4	Chromodomain-helicase-DNA-binding protein 4 OS=Homo sapiens OX=9606 GN=CHD4 PE=1 SV=2	2	3	3	3	1912	217.9	5.86	7.38	3	1
Master Protein	O14617	AP3D1	AP-3 complex subunit delta-1 OS=Homo sapiens OX=9606 GN=AP3D1 PE=1 SV=1	3	3	3	3	1153	130.1	8.48	7.34	3	1
Master Protein	Q9H7D7	WDR26	WD repeat-containing protein 26 OS=Homo sapiens OX=9606 GN=WDR26 PE=1 SV=3	4	3	3	3	661	72.1	6.16	7.34	3	1
Master Protein	Q86V21	AACS	Acetoacetyl-CoA synthetase OS=Homo sapiens OX=9606 GN=AACS PE=1 SV=1	4	3	3	3	672	75.1	6.24	7.32	3	1
Master Protein	Q9NZM1	MYOF	Myoferlin OS=Homo sapiens OX=9606 GN=MYOF PE=1 SV=1	2	3	3	3	2061	234.6	6.18	7.32	3	1
Master Protein	Q92888	ARHGEF1	Rho guanine nucleotide exchange factor 1 OS=Homo sapiens OX=9606 GN=ARHGEF1 PE=1 SV=2	4	3	3	3	912	102.4	5.66	7.31	3	1
Master Protein	P61221	ABCE1	ATP-binding cassette sub-family E member 1 OS=Homo sapiens OX=9606 GN=ABCE1 PE=1 SV=1	6	3	3	3	599	67.3	8.34	7.3	3	1
Master Protein	Q86VS8	HOOK3	Protein Hook homolog 3 OS=Homo sapiens OX=9606 GN=HOOK3 PE=1 SV=2	5	3	3	3	718	83.1	5.17	7.3	3	1
Master Protein	Q13428	TCOF1	Treacle protein OS=Homo sapiens OX=9606 GN=TCOF1 PE=1 SV=3	2	3	3	3	1488	152	9.04	7.28	3	1
Master Protein	Q9Y2X7	GIT1	ARF GTPase-activating protein GIT1 OS=Homo sapiens OX=9606 GN=GIT1 PE=1 SV=2	6	3	3	3	761	84.3	6.8	7.28	3	1
Master Protein	P35269	GTF2F1	General transcription factor IIF subunit 1 OS=Homo sapiens OX=9606 GN=GTF2F1 PE=1 SV=2	8	3	3	3	517	58.2	7.49	7.28	3	1
Master Protein	Q9UBK8	MTRR	Methionine synthase reductase OS=Homo sapiens OX=9606 GN=MTRR PE=1 SV=4	6	3	3	3	698	77.6	6.49	7.23	3	1
Master Protein	Q6NUQ1	RINT1	RAD50-interacting protein 1 OS=Homo sapiens OX=9606 GN=RINT1 PE=1 SV=1	4	3	3	3	792	90.6	5.45	7.21	3	1
Master Protein	Q9Y6W3	CAPN7	Calpain-7 OS=Homo sapiens OX=9606 GN=CAPN7 PE=1 SV=1	4	3	3	3	813	92.6	7.65	7.2	3	1
Master Protein	O14920	IKBKB	Inhibitor of nuclear factor kappa-B kinase subunit beta OS=Homo sapiens OX=9606 GN=IKBKB PE=1 SV=1	4	3	3	3	756	86.5	5.78	7.16	3	1
Master Protein	Q9NXC5	MIOS	GATOR complex protein MIOS OS=Homo sapiens OX=9606 GN=MIOS PE=1 SV=2	3	3	3	3	875	98.5	6.73	7.16	3	1
Master Protein	O15111	CHUK	Inhibitor of nuclear factor kappa-B kinase subunit alpha OS=Homo sapiens OX=9606 GN=CHUK PE=1 SV=2	4	3	3	3	745	84.6	6.73	7.1	3	1
Master Protein	O00522	KRIT1	Krev interaction trapped protein 1 OS=Homo sapiens OX=9606 GN=KRIT1 PE=1 SV=2	6	3	3	3	736	84.3	8.41	7.09	3	1
Master Protein	O94973	AP2A2	AP-2 complex subunit alpha-2 OS=Homo sapiens OX=9606 GN=AP2A2 PE=1 SV=2	4	3	3	3	939	103.9	6.96	7.03	3	1
Master Protein	Q9BVS4	RIOK2	Serine/threonine-protein kinase RIO2 OS=Homo sapiens OX=9606 GN=RIOK2 PE=1 SV=2	6	3	3	3	552	63.2	5.94	7.03	3	1
Master Protein	P57678	GEMIN4	Gem-associated protein 4 OS=Homo sapiens OX=9606 GN=GEMIN4 PE=1 SV=2	3	3	3	3	1058	120	6.04	7.03	3	1
Master Protein	Q8N8S7	ENAH	Protein enabled homolog OS=Homo sapiens OX=9606 GN=ENAH PE=1 SV=2	6	3	3	3	591	66.5	6.93	7	3	1
Master Protein	Q86YP4	GATAD2A	Transcriptional repressor p66-alpha OS=Homo sapiens OX=9606 GN=GATAD2A PE=1 SV=1	5	3	3	3	633	68	9.94	6.99	3	1
Master Protein	Q9UH65	SWAP70	Switch-associated protein 70 OS=Homo sapiens OX=9606 GN=SWAP70 PE=1 SV=1	7	3	3	3	585	69	5.87	6.99	3	1
Master Protein	Q9Y6W5	WASF2	Wiskott-Aldrich syndrome protein family member 2 OS=Homo sapiens OX=9606 GN=WASF2 PE=1 SV=3	7	3	3	3	498	54.3	5.53	6.99	3	1
Master Protein	P46199	MTIF2	Translation initiation factor IF-2, mitochondrial OS=Homo sapiens OX=9606 GN=MTIF2 PE=1 SV=2	4	3	3	3	727	81.3	7.15	6.92	3	1
Master Protein	P48449	LSS	Lanosterol synthase OS=Homo sapiens OX=9606 GN=LSS PE=1 SV=1	5	3	3	3	732	83.3	6.61	6.91	3	1
Master Protein	Q8IU81	IRF2BP1	Interferon regulatory factor 2-binding protein 1 OS=Homo sapiens OX=9606 GN=IRF2BP1 PE=1 SV=1	8	3	3	3	584	61.6	8.18	6.91	3	1
Master Protein	P15151	PVR	Poliovirus receptor OS=Homo sapiens OX=9606 GN=PVR PE=1 SV=2	7	3	3	3	417	45.3	6.52	6.87	3	1
Master Protein	P15586	GNS	N-acetylglucosamine-6-sulfatase OS=Homo sapiens OX=9606 GN=GNS PE=1 SV=3	5	3	3	3	552	62	8.31	6.86	3	1
Master Protein	P41214	EIF2D	Eukaryotic translation initiation factor 2D OS=Homo sapiens OX=9606 GN=EIF2D PE=1 SV=3	6	3	3	3	584	64.7	7.65	6.85	3	1
Master Protein	Q71SY5	MED25	Mediator of RNA polymerase II transcription subunit 25 OS=Homo sapiens OX=9606 GN=MED25 PE=1 SV=2	5	3	3	3	747	78.1	8.34	6.85	3	1
Master Protein	Q92922	SMARCC1	SWI/SNF complex subunit SMARCC1 OS=Homo sapiens OX=9606 GN=SMARCC1 PE=1 SV=3	3	3	3	3	1105	122.8	5.76	6.82	3	1
Master Protein	Q8IYT2	CMTR2	Cap-specific mRNA (nucleoside-2'-O-)-methyltransferase 2 OS=Homo sapiens OX=9606 GN=CMTR2 PE=1 SV=2	4	3	3	3	770	88.1	7.01	6.74	3	1
Master Protein	P35221	CTNNA1	Catenin alpha-1 OS=Homo sapiens OX=9606 GN=CTNNA1 PE=1 SV=1	4	3	3	3	906	100	6.29	6.73	3	1
Master Protein	Q8IWA4	MFN1	Mitofusin-1 OS=Homo sapiens OX=9606 GN=MFN1 PE=1 SV=3	4	3	3	3	741	84.1	6.33	6.71	3	1
Master Protein	Q8NC60	NOA1	Nitric oxide-associated protein 1 OS=Homo sapiens OX=9606 GN=NOA1 PE=1 SV=2	5	3	3	3	698	78.4	8.66	6.71	3	1
Master Protein	Q9UBC2	EPS15L1	Epidermal growth factor receptor substrate 15-like 1 OS=Homo sapiens OX=9606 GN=EPS15L1 PE=1 SV=1	3	3	3	3	864	94.2	5.11	6.68	3	1
Master Protein	O75643	SNRNP200	U5 small nuclear ribonucleoprotein 200 kDa helicase OS=Homo sapiens OX=9606 GN=SNRNP200 PE=1 SV=2	1	3	3	3	2136	244.4	6.06	6.66	3	1
Master Protein	Q9Y3T9	NOC2L	Nucleolar complex protein 2 homolog OS=Homo sapiens OX=9606 GN=NOC2L PE=1 SV=4	4	3	3	3	749	84.9	5.62	6.65	3	1
Master Protein	Q6PI48	DARS2	Aspartate--tRNA ligase, mitochondrial OS=Homo sapiens OX=9606 GN=DARS2 PE=1 SV=1	5	3	3	3	645	73.5	8.02	6.55	3	1
Master Protein	O14744	PRMT5	Protein arginine N-methyltransferase 5 OS=Homo sapiens OX=9606 GN=PRMT5 PE=1 SV=4	5	3	3	3	637	72.6	6.29	6.51	3	1
Master Protein	O95671	ASMTL	Probable bifunctional dTTP/UTP pyrophosphatase/methyltransferase protein OS=Homo sapiens OX=9606 GN=ASMTL PE=1 SV=3	5	3	3	3	621	68.8	6.07	6.47	3	1
Master Protein	O43290	SART1	U4/U6.U5 tri-snRNP-associated protein 1 OS=Homo sapiens OX=9606 GN=SART1 PE=1 SV=1	5	3	3	3	800	90.2	6.13	6.46	3	1
Master Protein	Q99459	CDC5L	Cell division cycle 5-like protein OS=Homo sapiens OX=9606 GN=CDC5L PE=1 SV=2	4	3	3	3	802	92.2	8.18	6.46	3	1
Master Protein	Q9UQ88	CDK11A	Cyclin-dependent kinase 11A OS=Homo sapiens OX=9606 GN=CDK11A PE=1 SV=4	4	3	3	3	783	91.3	5.36	6.45	3	1
Master Protein	Q8N3R9	PALS1	Protein PALS1 OS=Homo sapiens OX=9606 GN=PALS1 PE=1 SV=3	4	3	3	3	675	77.2	6.14	6.4	3	1
Master Protein	Q9NR19	ACSS2	Acetyl-coenzyme A synthetase, cytoplasmic OS=Homo sapiens OX=9606 GN=ACSS2 PE=1 SV=1	4	3	3	3	701	78.5	6.46	6.38	3	1
Master Protein	P09874	PARP1	Poly [ADP-ribose] polymerase 1 OS=Homo sapiens OX=9606 GN=PARP1 PE=1 SV=4	4	3	3	3	1014	113	8.88	6.33	3	1
Master Protein	Q15025	TNIP1	TNFAIP3-interacting protein 1 OS=Homo sapiens OX=9606 GN=TNIP1 PE=1 SV=2	6	3	3	3	636	71.8	6.62	6.32	3	1
Master Protein	Q6P2H3	CEP85	Centrosomal protein of 85 kDa OS=Homo sapiens OX=9606 GN=CEP85 PE=1 SV=1	5	3	3	3	762	85.6	6	6.24	3	1
Master Protein	Q92541	RTF1	RNA polymerase-associated protein RTF1 homolog OS=Homo sapiens OX=9606 GN=RTF1 PE=1 SV=4	5	3	3	3	710	80.3	8.15	6.23	3	1
Master Protein	P29590	PML	Protein PML OS=Homo sapiens OX=9606 GN=PML PE=1 SV=3	4	3	3	3	882	97.5	6.21	6.23	3	1
Master Protein	Q8IX18	DHX40	Probable ATP-dependent RNA helicase DHX40 OS=Homo sapiens OX=9606 GN=DHX40 PE=1 SV=2	4	3	3	3	779	88.5	8.65	6.03	3	1
Master Protein	P33121	ACSL1	Long-chain-fatty-acid--CoA ligase 1 OS=Homo sapiens OX=9606 GN=ACSL1 PE=1 SV=1	4	3	3	3	698	77.9	7.15	5.99	3	1
Master Protein	Q12797	ASPH	Aspartyl/asparaginyl beta-hydroxylase OS=Homo sapiens OX=9606 GN=ASPH PE=1 SV=3	4	3	3	3	758	85.8	5.01	5.99	3	1
Master Protein	Q8TEW0	PARD3	Partitioning defective 3 homolog OS=Homo sapiens OX=9606 GN=PARD3 PE=1 SV=2	3	3	3	3	1356	151.3	7.68	6.24	3	1
Master Protein	Q13472	TOP3A	DNA topoisomerase 3-alpha OS=Homo sapiens OX=9606 GN=TOP3A PE=1 SV=1	2	2	3	2	1001	112.3	8.34	7.66	2	1
Master Protein	P05161	ISG15	Ubiquitin-like protein ISG15 OS=Homo sapiens OX=9606 GN=ISG15 PE=1 SV=5	13	2	3	2	165	17.9	7.44	7.27	2	1
Master Protein	Q8WUQ7	CACTIN	Cactin OS=Homo sapiens OX=9606 GN=CACTIN PE=1 SV=3	4	2	2	2	758	88.6	9.14	5.72	2	1
Master Protein	Q69YQ0	SPECC1L	Cytospin-A OS=Homo sapiens OX=9606 GN=SPECC1L PE=1 SV=2	2	2	2	2	1117	124.5	5.72	5.5	2	1
Master Protein	Q9BVJ6	UTP14A	U3 small nucleolar RNA-associated protein 14 homolog A OS=Homo sapiens OX=9606 GN=UTP14A PE=1 SV=1	3	2	2	2	771	87.9	7.87	5.36	2	1
Master Protein	Q01780	EXOSC10	Exosome component 10 OS=Homo sapiens OX=9606 GN=EXOSC10 PE=1 SV=2	3	2	2	2	885	100.8	8.46	5.27	2	1
Master Protein	P35251	RFC1	Replication factor C subunit 1 OS=Homo sapiens OX=9606 GN=RFC1 PE=1 SV=4	2	2	2	2	1148	128.2	9.36	5.27	2	1
Master Protein	A6NHQ2	FBLL1	rRNA/tRNA 2'-O-methyltransferase fibrillarin-like protein 1 OS=Homo sapiens OX=9606 GN=FBLL1 PE=3 SV=2	7	2	2	2	334	34.8	10.35	5.1	2	1
Master Protein	Q96JP5	ZFP91	E3 ubiquitin-protein ligase ZFP91 OS=Homo sapiens OX=9606 GN=ZFP91 PE=1 SV=1	4	2	2	2	570	63.4	7.36	5.08	2	1
Master Protein	Q8IY17	PNPLA6	Patatin-like phospholipase domain-containing protein 6 OS=Homo sapiens OX=9606 GN=PNPLA6 PE=1 SV=3	2	2	2	2	1375	150.9	7.74	4.92	2	1
Master Protein	P11387	TOP1	DNA topoisomerase 1 OS=Homo sapiens OX=9606 GN=TOP1 PE=1 SV=2	3	2	2	2	765	90.7	9.31	4.89	2	1
Master Protein	Q15334	LLGL1	Lethal(2) giant larvae protein homolog 1 OS=Homo sapiens OX=9606 GN=LLGL1 PE=1 SV=3	2	2	2	2	1064	115.3	6.29	4.86	2	1
Master Protein	Q14444	CAPRIN1	Caprin-1 OS=Homo sapiens OX=9606 GN=CAPRIN1 PE=1 SV=2	3	2	2	2	709	78.3	5.25	4.81	2	1
Master Protein	P16615	ATP2A2	Sarcoplasmic/endoplasmic reticulum calcium ATPase 2 OS=Homo sapiens OX=9606 GN=ATP2A2 PE=1 SV=1	2	2	2	2	1042	114.7	5.34	4.8	2	1
Master Protein	Q9Y2X9	ZNF281	Zinc finger protein 281 OS=Homo sapiens OX=9606 GN=ZNF281 PE=1 SV=1	2	2	2	2	895	96.9	8.48	4.79	2	1
Master Protein	P20592	MX2	Interferon-induced GTP-binding protein Mx2 OS=Homo sapiens OX=9606 GN=MX2 PE=1 SV=1	3	2	2	2	715	82	8.76	4.65	2	1
Master Protein	Q8IWI9	MGA	MAX gene-associated protein OS=Homo sapiens OX=9606 GN=MGA PE=1 SV=4	1	2	2	2	3065	336	6.9	4.63	2	1
Master Protein	P26045	PTPN3	Tyrosine-protein phosphatase non-receptor type 3 OS=Homo sapiens OX=9606 GN=PTPN3 PE=1 SV=2	2	2	2	2	913	103.9	7.03	4.58	2	1
Master Protein	O00566	MPHOSPH10	U3 small nucleolar ribonucleoprotein protein MPP10 OS=Homo sapiens OX=9606 GN=MPHOSPH10 PE=1 SV=2	3	2	2	2	681	78.8	4.86	4.56	2	1
Master Protein	Q96MU7	YTHDC1	YTH domain-containing protein 1 OS=Homo sapiens OX=9606 GN=YTHDC1 PE=1 SV=3	4	2	2	2	727	84.6	6.23	4.48	2	1
Master Protein	Q5H9U9	DDX60L	Probable ATP-dependent RNA helicase DDX60-like OS=Homo sapiens OX=9606 GN=DDX60L PE=2 SV=2	1	2	2	2	1706	197.5	8.29	4.44	2	1
Master Protein	Q9H089	LSG1	Large subunit GTPase 1 homolog OS=Homo sapiens OX=9606 GN=LSG1 PE=1 SV=2	3	2	2	2	658	75.2	6.38	4.43	2	1
Master Protein	Q9NWH9	SLTM	SAFB-like transcription modulator OS=Homo sapiens OX=9606 GN=SLTM PE=1 SV=2	2	2	2	2	1034	117.1	7.87	4.38	2	1
Master Protein	P26368	U2AF2	Splicing factor U2AF 65 kDa subunit OS=Homo sapiens OX=9606 GN=U2AF2 PE=1 SV=4	5	2	2	2	475	53.5	9.09	4.34	2	1
Master Protein	Q6R327	RICTOR	Rapamycin-insensitive companion of mTOR OS=Homo sapiens OX=9606 GN=RICTOR PE=1 SV=1	1	2	2	2	1708	192.1	7.47	4.32	2	1
Master Protein	O75330	HMMR	Hyaluronan mediated motility receptor OS=Homo sapiens OX=9606 GN=HMMR PE=1 SV=2	3	2	2	2	724	84	5.83	4.31	2	1
Master Protein	Q6P5Z2	PKN3	Serine/threonine-protein kinase N3 OS=Homo sapiens OX=9606 GN=PKN3 PE=1 SV=1	3	2	2	2	889	99.4	8.46	4.3	2	1
Master Protein	O95049	TJP3	Tight junction protein ZO-3 OS=Homo sapiens OX=9606 GN=TJP3 PE=1 SV=3	2	2	2	2	919	101.3	6.76	4.29	2	1
Master Protein	Q5C9Z4	NOM1	Nucleolar MIF4G domain-containing protein 1 OS=Homo sapiens OX=9606 GN=NOM1 PE=1 SV=1	3	2	2	2	860	96.2	8.1	4.24	2	1
Master Protein	P22102	GART	Trifunctional purine biosynthetic protein adenosine-3 OS=Homo sapiens OX=9606 GN=GART PE=1 SV=1	2	2	2	2	1010	107.7	6.7	4.24	2	1
Master Protein	Q8NI77	KIF18A	Kinesin-like protein KIF18A OS=Homo sapiens OX=9606 GN=KIF18A PE=1 SV=2	3	2	2	2	898	102.2	8.91	4.23	2	1
Master Protein	Q8NDI1	EHBP1	EH domain-binding protein 1 OS=Homo sapiens OX=9606 GN=EHBP1 PE=1 SV=3	2	2	2	2	1231	139.9	5.35	4.2	2	1
Master Protein	P04350	TUBB4A	Tubulin beta-4A chain OS=Homo sapiens OX=9606 GN=TUBB4A PE=1 SV=2	4	2	2	2	444	49.6	4.88	4.18	2	1
Master Protein	Q5VUG0	SFMBT2	Scm-like with four MBT domains protein 2 OS=Homo sapiens OX=9606 GN=SFMBT2 PE=1 SV=1	2	2	2	2	894	100.5	6.55	4.16	2	1
Master Protein	Q9Y4C2	TCAF1	TRPM8 channel-associated factor 1 OS=Homo sapiens OX=9606 GN=TCAF1 PE=1 SV=3	2	2	2	2	921	102.1	6.54	4.15	2	1
Master Protein	O95248	SBF1	Myotubularin-related protein 5 OS=Homo sapiens OX=9606 GN=SBF1 PE=1 SV=4	1	2	2	2	1868	208.3	6.9	4.12	2	1
Master Protein	Q9BRR8	GPATCH1	G patch domain-containing protein 1 OS=Homo sapiens OX=9606 GN=GPATCH1 PE=1 SV=1	2	2	2	2	931	103.3	7.05	4.12	2	1
Master Protein	Q9UJV9	DDX41	Probable ATP-dependent RNA helicase DDX41 OS=Homo sapiens OX=9606 GN=DDX41 PE=1 SV=2	4	2	2	2	622	69.8	6.84	4.12	2	1
Master Protein	P01859	IGHG2	Immunoglobulin heavy constant gamma 2 OS=Homo sapiens OX=9606 GN=IGHG2 PE=1 SV=2	5	2	2	2	326	35.9	7.59	4.06	2	1
Master Protein	P53396	ACLY	ATP-citrate synthase OS=Homo sapiens OX=9606 GN=ACLY PE=1 SV=3	2	2	2	2	1101	120.8	7.33	4.04	2	1
Master Protein	P07900	HSP90AA1	Heat shock protein HSP 90-alpha OS=Homo sapiens OX=9606 GN=HSP90AA1 PE=1 SV=5	8	4	5	2	732	84.6	5.02	14.58	4	1
Master Protein	P02533	KRT14	Keratin, type I cytoskeletal 14 OS=Homo sapiens OX=9606 GN=KRT14 PE=1 SV=4	12	5	5	2	472	51.5	5.16	12.36	5	1
Master Protein	P19338	NCL	Nucleolin OS=Homo sapiens OX=9606 GN=NCL PE=1 SV=3	4	2	2	2	710	76.6	4.7	7.92	2	1
Master Protein	A5A3E0	POTEF	POTE ankyrin domain family member F OS=Homo sapiens OX=9606 GN=POTEF PE=1 SV=2	3	2	3	2	1075	121.4	6.2	7.36	2	1
Master Protein	Q13045	FLII	Protein flightless-1 homolog OS=Homo sapiens OX=9606 GN=FLII PE=1 SV=2	1	2	2	2	1269	144.7	6.05	6.57	2	1
Master Protein	Q08211	DHX9	ATP-dependent RNA helicase A OS=Homo sapiens OX=9606 GN=DHX9 PE=1 SV=4	2	2	2	2	1270	140.9	6.84	6.04	2	1
Master Protein	Q9NR30	DDX21	Nucleolar RNA helicase 2 OS=Homo sapiens OX=9606 GN=DDX21 PE=1 SV=5	3	2	2	2	783	87.3	9.28	5.69	2	1
Master Protein	P07437	TUBB	Tubulin beta chain OS=Homo sapiens OX=9606 GN=TUBB PE=1 SV=2	6	2	2	2	444	49.6	4.89	4.78	2	1
Master Protein	Q9Y4E8	USP15	Ubiquitin carboxyl-terminal hydrolase 15 OS=Homo sapiens OX=9606 GN=USP15 PE=1 SV=3	2	2	2	2	981	112.3	5.22	4.56	2	1
Master Protein	O15294	OGT	UDP-N-acetylglucosamine--peptide N-acetylglucosaminyltransferase 110 kDa subunit OS=Homo sapiens OX=9606 GN=OGT PE=1 SV=3	2	2	2	2	1046	116.9	6.7	4.27	2	1
Master Protein	Q00839	HNRNPU	Heterogeneous nuclear ribonucleoprotein U OS=Homo sapiens OX=9606 GN=HNRNPU PE=1 SV=6	3	2	2	2	825	90.5	6	4.14	2	1
Master Protein	Q9H3U1	UNC45A	Protein unc-45 homolog A OS=Homo sapiens OX=9606 GN=UNC45A PE=1 SV=1	2	2	2	2	944	103	6.07	4.1	2	1
Master Protein	Q9Y5B9	SUPT16H	FACT complex subunit SPT16 OS=Homo sapiens OX=9606 GN=SUPT16H PE=1 SV=1	2	2	2	2	1047	119.8	5.66	3.94	2	1
Master Protein	Q8IZL8	PELP1	Proline-, glutamic acid- and leucine-rich protein 1 OS=Homo sapiens OX=9606 GN=PELP1 PE=1 SV=2	2	2	2	2	1130	119.6	4.34	3.98	2	1
Master Protein	Q9UQ35	SRRM2	Serine/arginine repetitive matrix protein 2 OS=Homo sapiens OX=9606 GN=SRRM2 PE=1 SV=2	1	2	2	2	2752	299.4	12.06	3.9	2	1
Master Protein	Q5JTH9	RRP12	RRP12-like protein OS=Homo sapiens OX=9606 GN=RRP12 PE=1 SV=2	2	2	2	2	1297	143.6	8.75	3.9	2	1
Master Protein	P08779	KRT16	Keratin, type I cytoskeletal 16 OS=Homo sapiens OX=9606 GN=KRT16 PE=1 SV=4	8	4	4	1	473	51.2	5.05	9.63	4	1
Master Protein	P04259	KRT6B	Keratin, type II cytoskeletal 6B OS=Homo sapiens OX=9606 GN=KRT6B PE=1 SV=5	6	3	3	1	564	60	8	8.01	3	1
Master Protein	P13647	KRT5	Keratin, type II cytoskeletal 5 OS=Homo sapiens OX=9606 GN=KRT5 PE=1 SV=3	4	2	2	1	590	62.3	7.74	7.06	2	1
Master Protein	A0A087WW87	IGKV2-40	Immunoglobulin kappa variable 2-40 OS=Homo sapiens OX=9606 GN=IGKV2-40 PE=3 SV=2	11	1	2	1	121	13.3	4.61	5.36	1	1
Master Protein	P62987	UBA52	Ubiquitin-60S ribosomal protein L40 OS=Homo sapiens OX=9606 GN=UBA52 PE=1 SV=2	13	1	1	1	128	14.7	9.83	4.31	1	1
Master Protein	Q15029	EFTUD2	116 kDa U5 small nuclear ribonucleoprotein component OS=Homo sapiens OX=9606 GN=EFTUD2 PE=1 SV=1	2	2	2	1	972	109.4	5	4.02	2	1
Master Protein	P11021	HSPA5	Endoplasmic reticulum chaperone BiP OS=Homo sapiens OX=9606 GN=HSPA5 PE=1 SV=2	3	1	1	1	654	72.3	5.16	3.86	1	1
Master Protein	Q13435	SF3B2	Splicing factor 3B subunit 2 OS=Homo sapiens OX=9606 GN=SF3B2 PE=1 SV=2	2	1	1	1	895	100.2	5.67	3.85	1	1
Master Protein	Q86Y56	DNAAF5	Dynein axonemal assembly factor 5 OS=Homo sapiens OX=9606 GN=DNAAF5 PE=1 SV=4	3	1	1	1	855	93.5	6.42	3.3	1	1
Master Protein	Q13263	TRIM28	Transcription intermediary factor 1-beta OS=Homo sapiens OX=9606 GN=TRIM28 PE=1 SV=5	2	1	1	1	835	88.5	5.77	3.21	1	1
Master Protein	Q14157	UBAP2L	Ubiquitin-associated protein 2-like OS=Homo sapiens OX=9606 GN=UBAP2L PE=1 SV=2	1	1	1	1	1087	114.5	7.11	2.97	1	1
Master Protein	Q16643	DBN1	Drebrin OS=Homo sapiens OX=9606 GN=DBN1 PE=1 SV=4	2	1	1	1	649	71.4	4.45	2.94	1	1
Master Protein	Q05639	EEF1A2	Elongation factor 1-alpha 2 OS=Homo sapiens OX=9606 GN=EEF1A2 PE=1 SV=1	3	1	1	1	463	50.4	9.03	2.78	1	1
Master Protein	P43246	MSH2	DNA mismatch repair protein Msh2 OS=Homo sapiens OX=9606 GN=MSH2 PE=1 SV=1	1	1	1	1	934	104.7	5.77	2.78	1	1
Master Protein	Q13616	CUL1	Cullin-1 OS=Homo sapiens OX=9606 GN=CUL1 PE=1 SV=2	3	1	1	1	776	89.6	8	2.7	1	1
Master Protein	Q9BQA1	WDR77	Methylosome protein 50 OS=Homo sapiens OX=9606 GN=WDR77 PE=1 SV=1	4	1	1	1	342	36.7	5.17	2.56	1	1
Master Protein	P22314	UBA1	Ubiquitin-like modifier-activating enzyme 1 OS=Homo sapiens OX=9606 GN=UBA1 PE=1 SV=3	2	1	1	1	1058	117.8	5.76	2.53	1	1
Master Protein	Q8IWX8	CHERP	Calcium homeostasis endoplasmic reticulum protein OS=Homo sapiens OX=9606 GN=CHERP PE=1 SV=3	1	1	1	1	916	103.6	9.04	2.49	1	1
Master Protein	Q9P219	CCDC88C	Protein Daple OS=Homo sapiens OX=9606 GN=CCDC88C PE=1 SV=3	1	1	1	1	2028	228.1	6.23	2.46	1	1
Master Protein	P49916	LIG3	DNA ligase 3 OS=Homo sapiens OX=9606 GN=LIG3 PE=1 SV=2	1	1	1	1	1009	112.8	9.01	2.45	1	1
Master Protein	P62805	H4C1	Histone H4 OS=Homo sapiens OX=9606 GN=H4C1 PE=1 SV=2	10	1	1	1	103	11.4	11.36	2.36	1	1
Master Protein	Q13200	PSMD2	26S proteasome non-ATPase regulatory subunit 2 OS=Homo sapiens OX=9606 GN=PSMD2 PE=1 SV=3	1	1	1	1	908	100.1	5.2	2.34	1	1
Master Protein	P81605	DCD	Dermcidin OS=Homo sapiens OX=9606 GN=DCD PE=1 SV=2	10	1	1	1	110	11.3	6.54	2.33	1	1
Master Protein	P15924	DSP	Desmoplakin OS=Homo sapiens OX=9606 GN=DSP PE=1 SV=3	0	1	1	1	2871	331.6	6.81	2.3	1	1
Master Protein	Q99460	PSMD1	26S proteasome non-ATPase regulatory subunit 1 OS=Homo sapiens OX=9606 GN=PSMD1 PE=1 SV=2	1	1	1	1	953	105.8	5.39	2.29	1	1
Master Protein	P30530	AXL	Tyrosine-protein kinase receptor UFO OS=Homo sapiens OX=9606 GN=AXL PE=1 SV=4	1	1	1	1	894	98.3	5.39	2.29	1	1
Master Protein	P56192	MARS1	Methionine--tRNA ligase, cytoplasmic OS=Homo sapiens OX=9606 GN=MARS1 PE=1 SV=2	1	1	1	1	900	101.1	6.16	2.26	1	1
Master Protein	Q6N021	TET2	Methylcytosine dioxygenase TET2 OS=Homo sapiens OX=9606 GN=TET2 PE=1 SV=3	1	1	1	1	2002	223.7	7.99	2.25	1	1
Master Protein	P14923	JUP	Junction plakoglobin OS=Homo sapiens OX=9606 GN=JUP PE=1 SV=3	1	1	1	1	745	81.7	6.14	2.2	1	1
Master Protein	P55786	NPEPPS	Puromycin-sensitive aminopeptidase OS=Homo sapiens OX=9606 GN=NPEPPS PE=1 SV=2	1	1	1	1	919	103.2	5.72	2.2	1	1
Master Protein	Q96SB4	SRPK1	SRSF protein kinase 1 OS=Homo sapiens OX=9606 GN=SRPK1 PE=1 SV=2	2	1	1	1	655	74.3	6.16	2.14	1	1
Master Protein	Q13813	SPTAN1	Spectrin alpha chain, non-erythrocytic 1 OS=Homo sapiens OX=9606 GN=SPTAN1 PE=1 SV=3	0	1	1	1	2472	284.4	5.35	2.08	1	1
Master Protein	P46087	NOP2	Probable 28S rRNA (cytosine(4447)-C(5))-methyltransferase OS=Homo sapiens OX=9606 GN=NOP2 PE=1 SV=2	1	1	1	1	812	89.2	9.23	2.04	1	1
Master Protein	O75400	PRPF40A	Pre-mRNA-processing factor 40 homolog A OS=Homo sapiens OX=9606 GN=PRPF40A PE=1 SV=2	1	1	1	1	957	108.7	7.56	2.03	1	1
Master Protein	Q969P6	TOP1MT	DNA topoisomerase I, mitochondrial OS=Homo sapiens OX=9606 GN=TOP1MT PE=1 SV=1	1	1	1	1	601	69.8	9.41	2.02	1	1
Master Protein	P54652	HSPA2	Heat shock-related 70 kDa protein 2 OS=Homo sapiens OX=9606 GN=HSPA2 PE=1 SV=1	2	1	1	1	639	70	5.74	2.02	1	1
Master Protein	Q15459	SF3A1	Splicing factor 3A subunit 1 OS=Homo sapiens OX=9606 GN=SF3A1 PE=1 SV=1	1	1	1	1	793	88.8	5.22	2	1	1
Master Protein	Q7RTS7	KRT74	Keratin, type II cytoskeletal 74 OS=Homo sapiens OX=9606 GN=KRT74 PE=1 SV=2	2	1	1	1	529	57.8	7.71	1.97	1	1
Master Protein	P52756	RBM5	RNA-binding protein 5 OS=Homo sapiens OX=9606 GN=RBM5 PE=1 SV=2	1	1	1	1	815	92.1	6.28	1.96	1	1
Master Protein	P50993	ATP1A2	Sodium/potassium-transporting ATPase subunit alpha-2 OS=Homo sapiens OX=9606 GN=ATP1A2 PE=1 SV=1	2	1	1	1	1020	112.2	5.66	1.94	1	1
Master Protein	Q9Y4I1	MYO5A	Unconventional myosin-Va OS=Homo sapiens OX=9606 GN=MYO5A PE=1 SV=2	0	1	1	1	1855	215.3	8.48	1.93	1	1
Master Protein	Q04695	KRT17	Keratin, type I cytoskeletal 17 OS=Homo sapiens OX=9606 GN=KRT17 PE=1 SV=2	12	6	7	1	432	48.1	5.02	17.69	6	1
Master Protein	P08670	VIM	Vimentin OS=Homo sapiens OX=9606 GN=VIM PE=1 SV=4	4	1	3	1	466	53.6	5.12	14.27	1	1
Master Protein	Q92841	DDX17	Probable ATP-dependent RNA helicase DDX17 OS=Homo sapiens OX=9606 GN=DDX17 PE=1 SV=2	6	4	4	1	729	80.2	8.27	10.05	4	1
Master Protein	P68133	ACTA1	Actin, alpha skeletal muscle OS=Homo sapiens OX=9606 GN=ACTA1 PE=1 SV=1	13	3	3	1	377	42	5.39	8.82	3	1
Master Protein	Q5T8P6	RBM26	RNA-binding protein 26 OS=Homo sapiens OX=9606 GN=RBM26 PE=1 SV=3	3	2	3	1	1007	113.5	9.16	7.61	2	1
Master Protein	Q15424	SAFB	Scaffold attachment factor B1 OS=Homo sapiens OX=9606 GN=SAFB PE=1 SV=4	3	3	3	1	915	102.6	5.47	7.29	3	1
Master Protein	Q14151	SAFB2	Scaffold attachment factor B2 OS=Homo sapiens OX=9606 GN=SAFB2 PE=1 SV=1	3	3	3	1	953	107.4	6.16	7.18	3	1
Master Protein	Q9P2N5	RBM27	RNA-binding protein 27 OS=Homo sapiens OX=9606 GN=RBM27 PE=1 SV=2	2	2	3	1	1060	118.6	9.19	7.1	2	1
Master Protein	P19827	ITIH1	Inter-alpha-trypsin inhibitor heavy chain H1 OS=Homo sapiens OX=9606 GN=ITIH1 PE=1 SV=3	2	1	2	1	911	101.3	6.79	6.51	1	1
Master Protein	P04899	GNAI2	Guanine nucleotide-binding protein G(i) subunit alpha-2 OS=Homo sapiens OX=9606 GN=GNAI2 PE=1 SV=3	4	1	2	1	355	40.4	5.54	6.17	1	1
Master Protein	P13535	MYH8	Myosin-8 OS=Homo sapiens OX=9606 GN=MYH8 PE=1 SV=3	2	2	2	1	1937	222.6	5.74	6.04	2	1
Master Protein	Q9NYF8	BCLAF1	Bcl-2-associated transcription factor 1 OS=Homo sapiens OX=9606 GN=BCLAF1 PE=1 SV=2	1	1	2	1	920	106.1	9.98	5.38	1	1
Master Protein	Q9BZF3	OSBPL6	Oxysterol-binding protein-related protein 6 OS=Homo sapiens OX=9606 GN=OSBPL6 PE=1 SV=1	3	2	2	1	934	106.2	6.93	5.14	2	1
Master Protein	P34932	HSPA4	Heat shock 70 kDa protein 4 OS=Homo sapiens OX=9606 GN=HSPA4 PE=1 SV=4	3	2	2	1	840	94.3	5.19	4.7	2	1
Master Protein	P48741	HSPA7	Putative heat shock 70 kDa protein 7 OS=Homo sapiens OX=9606 GN=HSPA7 PE=5 SV=2	7	1	1	1	367	40.2	7.87	4.24	1	1
Master Protein	Q15139	PRKD1	Serine/threonine-protein kinase D1 OS=Homo sapiens OX=9606 GN=PRKD1 PE=1 SV=2	2	2	2	1	912	101.6	6.62	4.11	2	1
Master Protein	P02790	HPX	Hemopexin OS=Homo sapiens OX=9606 GN=HPX PE=1 SV=2	3	1	1	1	462	51.6	7.02	3.61	1	1
Master Protein	O14795	UNC13B	Protein unc-13 homolog B OS=Homo sapiens OX=9606 GN=UNC13B PE=1 SV=2	1	1	1	1	1591	180.6	5.99	3.52	1	1
Master Protein	Q8NFW5	DMBX1	Diencephalon/mesencephalon homeobox protein 1 OS=Homo sapiens OX=9606 GN=DMBX1 PE=1 SV=1	6	1	1	1	382	41.2	8.6	3.06	1	1
Master Protein	Q86Y91	KIF18B	Kinesin-like protein KIF18B OS=Homo sapiens OX=9606 GN=KIF18B PE=1 SV=4	1	1	1	1	852	93	8.62	3.05	1	1
Master Protein	P01008	SERPINC1	Antithrombin-III OS=Homo sapiens OX=9606 GN=SERPINC1 PE=1 SV=1	5	1	1	1	464	52.6	6.71	2.88	1	1
Master Protein	O60264	SMARCA5	SWI/SNF-related matrix-associated actin-dependent regulator of chromatin subfamily A member 5 OS=Homo sapiens OX=9606 GN=SMARCA5 PE=1 SV=1	1	1	1	1	1052	121.8	8.09	2.85	1	1
Master Protein	Q10570	CPSF1	Cleavage and polyadenylation specificity factor subunit 1 OS=Homo sapiens OX=9606 GN=CPSF1 PE=1 SV=2	1	1	1	1	1443	160.8	6.4	2.83	1	1
Master Protein	P61626	LYZ	Lysozyme C OS=Homo sapiens OX=9606 GN=LYZ PE=1 SV=1	8	1	1	1	148	16.5	9.16	2.76	1	1
Master Protein	P24928	POLR2A	DNA-directed RNA polymerase II subunit RPB1 OS=Homo sapiens OX=9606 GN=POLR2A PE=1 SV=2	1	1	1	1	1970	217	7.37	2.73	1	1
Master Protein	Q96N67	DOCK7	Dedicator of cytokinesis protein 7 OS=Homo sapiens OX=9606 GN=DOCK7 PE=1 SV=4	1	1	1	1	2140	242.4	6.8	2.71	1	1
Master Protein	Q96AV8	E2F7	Transcription factor E2F7 OS=Homo sapiens OX=9606 GN=E2F7 PE=1 SV=3	2	1	1	1	911	99.8	8.16	2.68	1	1
Master Protein	Q86VM9	ZC3H18	Zinc finger CCCH domain-containing protein 18 OS=Homo sapiens OX=9606 GN=ZC3H18 PE=1 SV=2	1	1	1	1	953	106.3	8.32	2.67	1	1
Master Protein	A7MCY6	TBKBP1	TANK-binding kinase 1-binding protein 1 OS=Homo sapiens OX=9606 GN=TBKBP1 PE=1 SV=1	4	1	1	1	615	67.7	5.86	2.64	1	1
Master Protein	P06396	GSN	Gelsolin OS=Homo sapiens OX=9606 GN=GSN PE=1 SV=1	2	1	1	1	782	85.6	6.28	2.61	1	1
Master Protein	Q9NZC9	SMARCAL1	SWI/SNF-related matrix-associated actin-dependent regulator of chromatin subfamily A-like protein 1 OS=Homo sapiens OX=9606 GN=SMARCAL1 PE=1 SV=1	2	1	1	1	954	105.9	9.06	2.58	1	1
Master Protein	Q9HD67	MYO10	Unconventional myosin-X OS=Homo sapiens OX=9606 GN=MYO10 PE=1 SV=3	1	1	1	1	2058	237.2	6.21	2.57	1	1
Master Protein	Q8IY21	DDX60	Probable ATP-dependent RNA helicase DDX60 OS=Homo sapiens OX=9606 GN=DDX60 PE=1 SV=3	1	1	1	1	1712	197.7	7.59	2.57	1	1
Master Protein	A6NMY6	ANXA2P2	Putative annexin A2-like protein OS=Homo sapiens OX=9606 GN=ANXA2P2 PE=5 SV=2	3	1	1	1	339	38.6	6.95	2.54	1	1
Master Protein	Q12872	SFSWAP	Splicing factor, suppressor of white-apricot homolog OS=Homo sapiens OX=9606 GN=SFSWAP PE=1 SV=3	1	1	1	1	951	104.8	8.05	2.5	1	1
Master Protein	Q14527	HLTF	Helicase-like transcription factor OS=Homo sapiens OX=9606 GN=HLTF PE=1 SV=2	1	1	1	1	1009	113.9	8.6	2.47	1	1
Master Protein	P42285	MTREX	Exosome RNA helicase MTR4 OS=Homo sapiens OX=9606 GN=MTREX PE=1 SV=3	1	1	1	1	1042	117.7	6.52	2.45	1	1
Master Protein	P33992	MCM5	DNA replication licensing factor MCM5 OS=Homo sapiens OX=9606 GN=MCM5 PE=1 SV=5	2	1	1	1	734	82.2	8.37	2.44	1	1
Master Protein	P07360	C8G	Complement component C8 gamma chain OS=Homo sapiens OX=9606 GN=C8G PE=1 SV=3	11	1	1	1	202	22.3	8.31	2.41	1	1
Master Protein	P01024	C3	Complement C3 OS=Homo sapiens OX=9606 GN=C3 PE=1 SV=2	1	1	1	1	1663	187	6.4	2.4	1	1
Master Protein	P52701	MSH6	DNA mismatch repair protein Msh6 OS=Homo sapiens OX=9606 GN=MSH6 PE=1 SV=2	1	1	1	1	1360	152.7	6.9	2.39	1	1
Master Protein	Q9ULE0	WWC3	Protein WWC3 OS=Homo sapiens OX=9606 GN=WWC3 PE=1 SV=3	1	1	1	1	1092	122.6	6.37	2.39	1	1
Master Protein	Q86UK7	ZNF598	E3 ubiquitin-protein ligase ZNF598 OS=Homo sapiens OX=9606 GN=ZNF598 PE=1 SV=1	1	1	1	1	904	98.6	8.4	2.38	1	1
Master Protein	Q9Y520	PRRC2C	Protein PRRC2C OS=Homo sapiens OX=9606 GN=PRRC2C PE=1 SV=4	0	1	1	1	2896	316.7	9.13	2.37	1	1
Master Protein	P42766	RPL35	60S ribosomal protein L35 OS=Homo sapiens OX=9606 GN=RPL35 PE=1 SV=2	8	1	1	1	123	14.5	11.05	2.37	1	1
Master Protein	Q9UPW6	SATB2	DNA-binding protein SATB2 OS=Homo sapiens OX=9606 GN=SATB2 PE=1 SV=2	2	1	1	1	733	82.5	6.9	2.36	1	1
Master Protein	Q9UJF2	RASAL2	Ras GTPase-activating protein nGAP OS=Homo sapiens OX=9606 GN=RASAL2 PE=1 SV=2	1	1	1	1	1139	128.5	8.24	2.33	1	1
Master Protein	O94915	FRYL	Protein furry homolog-like OS=Homo sapiens OX=9606 GN=FRYL PE=1 SV=2	0	1	1	1	3013	339.4	5.58	2.32	1	1
Master Protein	P16402	H1-3	Histone H1.3 OS=Homo sapiens OX=9606 GN=H1-3 PE=1 SV=2	5	1	1	1	221	22.3	11.02	2.29	1	1
Master Protein	P25311	AZGP1	Zinc-alpha-2-glycoprotein OS=Homo sapiens OX=9606 GN=AZGP1 PE=1 SV=2	3	1	1	1	298	34.2	6.05	2.29	1	1
Master Protein	Q9BUJ2	HNRNPUL1	Heterogeneous nuclear ribonucleoprotein U-like protein 1 OS=Homo sapiens OX=9606 GN=HNRNPUL1 PE=1 SV=2	2	1	1	1	856	95.7	6.92	2.28	1	1
Master Protein	P49756	RBM25	RNA-binding protein 25 OS=Homo sapiens OX=9606 GN=RBM25 PE=1 SV=3	1	1	1	1	843	100.1	6.32	2.27	1	1
Master Protein	Q9BZH6	WDR11	WD repeat-containing protein 11 OS=Homo sapiens OX=9606 GN=WDR11 PE=1 SV=1	1	1	1	1	1224	136.6	6.92	2.27	1	1
Master Protein	P62917	RPL8	60S ribosomal protein L8 OS=Homo sapiens OX=9606 GN=RPL8 PE=1 SV=2	4	1	1	1	257	28	11.03	2.26	1	1
Master Protein	P13639	EEF2	Elongation factor 2 OS=Homo sapiens OX=9606 GN=EEF2 PE=1 SV=4	1	1	1	1	858	95.3	6.83	2.26	1	1
Master Protein	Q8IYB3	SRRM1	Serine/arginine repetitive matrix protein 1 OS=Homo sapiens OX=9606 GN=SRRM1 PE=1 SV=2	1	1	1	1	904	102.3	11.84	2.26	1	1
Master Protein	Q9H0D6	XRN2	5'-3' exoribonuclease 2 OS=Homo sapiens OX=9606 GN=XRN2 PE=1 SV=1	1	1	1	1	950	108.5	7.47	2.25	1	1
Master Protein	Q8NDX5	PHC3	Polyhomeotic-like protein 3 OS=Homo sapiens OX=9606 GN=PHC3 PE=1 SV=1	1	1	1	1	983	106.1	6.62	2.24	1	1
Master Protein	Q14137	BOP1	Ribosome biogenesis protein BOP1 OS=Homo sapiens OX=9606 GN=BOP1 PE=1 SV=2	1	1	1	1	746	83.6	6.19	2.24	1	1
Master Protein	Q9UK58	CCNL1	Cyclin-L1 OS=Homo sapiens OX=9606 GN=CCNL1 PE=1 SV=1	3	1	1	1	526	59.6	10.7	2.23	1	1
Master Protein	P62266	RPS23	40S ribosomal protein S23 OS=Homo sapiens OX=9606 GN=RPS23 PE=1 SV=3	8	1	1	1	143	15.8	10.49	2.23	1	1
Master Protein	P62753	RPS6	40S ribosomal protein S6 OS=Homo sapiens OX=9606 GN=RPS6 PE=1 SV=1	5	1	1	1	249	28.7	10.84	2.22	1	1
Master Protein	Q8IXQ6	PARP9	Protein mono-ADP-ribosyltransferase PARP9 OS=Homo sapiens OX=9606 GN=PARP9 PE=1 SV=2	2	1	1	1	854	96.3	7.91	2.21	1	1
Master Protein	Q5JU85	IQSEC2	IQ motif and SEC7 domain-containing protein 2 OS=Homo sapiens OX=9606 GN=IQSEC2 PE=1 SV=2	1	1	1	1	1488	162.7	8.56	2.21	1	1
Master Protein	Q8TDB6	DTX3L	E3 ubiquitin-protein ligase DTX3L OS=Homo sapiens OX=9606 GN=DTX3L PE=1 SV=1	1	1	1	1	740	83.5	8.06	2.21	1	1
Master Protein	Q13393	PLD1	Phospholipase D1 OS=Homo sapiens OX=9606 GN=PLD1 PE=1 SV=1	1	1	1	1	1074	124.1	8.78	2.21	1	1
Master Protein	O00410	IPO5	Importin-5 OS=Homo sapiens OX=9606 GN=IPO5 PE=1 SV=4	1	1	1	1	1097	123.6	4.94	2.21	1	1
Master Protein	P78347	GTF2I	General transcription factor II-I OS=Homo sapiens OX=9606 GN=GTF2I PE=1 SV=2	1	1	1	1	998	112.3	6.39	2.19	1	1
Master Protein	O95470	SGPL1	Sphingosine-1-phosphate lyase 1 OS=Homo sapiens OX=9606 GN=SGPL1 PE=1 SV=3	3	1	1	1	568	63.5	9.16	2.19	1	1
Master Protein	Q9HAU5	UPF2	Regulator of nonsense transcripts 2 OS=Homo sapiens OX=9606 GN=UPF2 PE=1 SV=1	1	1	1	1	1272	147.7	5.69	2.19	1	1
Master Protein	P62829	RPL23	60S ribosomal protein L23 OS=Homo sapiens OX=9606 GN=RPL23 PE=1 SV=1	14	1	1	1	140	14.9	10.51	2.19	1	1
Master Protein	Q15386	UBE3C	Ubiquitin-protein ligase E3C OS=Homo sapiens OX=9606 GN=UBE3C PE=1 SV=3	1	1	1	1	1083	123.8	6.71	2.18	1	1
Master Protein	O00411	POLRMT	DNA-directed RNA polymerase, mitochondrial OS=Homo sapiens OX=9606 GN=POLRMT PE=1 SV=2	1	1	1	1	1230	138.5	8.98	2.18	1	1
Master Protein	Q9BVG8	KIFC3	Kinesin-like protein KIFC3 OS=Homo sapiens OX=9606 GN=KIFC3 PE=1 SV=4	1	1	1	1	833	92.7	7.69	2.18	1	1
Master Protein	P47914	RPL29	60S ribosomal protein L29 OS=Homo sapiens OX=9606 GN=RPL29 PE=1 SV=2	9	1	1	1	159	17.7	11.66	2.18	1	1
Master Protein	Q13823	GNL2	Nucleolar GTP-binding protein 2 OS=Homo sapiens OX=9606 GN=GNL2 PE=1 SV=1	1	1	1	1	731	83.6	9.25	2.18	1	1
Master Protein	Q92616	GCN1	eIF-2-alpha kinase activator GCN1 OS=Homo sapiens OX=9606 GN=GCN1 PE=1 SV=6	0	1	1	1	2671	292.6	7.47	2.16	1	1
Master Protein	O15397	IPO8	Importin-8 OS=Homo sapiens OX=9606 GN=IPO8 PE=1 SV=2	1	1	1	1	1037	119.9	5.16	2.16	1	1
Master Protein	Q5D862	FLG2	Filaggrin-2 OS=Homo sapiens OX=9606 GN=FLG2 PE=1 SV=1	1	1	1	1	2391	247.9	8.31	2.15	1	1
Master Protein	Q9NRA8	EIF4ENIF1	Eukaryotic translation initiation factor 4E transporter OS=Homo sapiens OX=9606 GN=EIF4ENIF1 PE=1 SV=2	1	1	1	1	985	108.1	8.32	2.14	1	1
Master Protein	Q96EK7	FAM120B	Constitutive coactivator of peroxisome proliferator-activated receptor gamma OS=Homo sapiens OX=9606 GN=FAM120B PE=1 SV=1	2	1	1	1	910	103.7	5.69	2.14	1	1
Master Protein	Q14669	TRIP12	E3 ubiquitin-protein ligase TRIP12 OS=Homo sapiens OX=9606 GN=TRIP12 PE=1 SV=1	1	1	1	1	1992	220.3	8.48	2.14	1	1
Master Protein	Q8IWC1	MAP7D3	MAP7 domain-containing protein 3 OS=Homo sapiens OX=9606 GN=MAP7D3 PE=1 SV=2	1	1	1	1	876	98.4	9.32	2.13	1	1
Master Protein	Q68CZ1	RPGRIP1L	Protein fantom OS=Homo sapiens OX=9606 GN=RPGRIP1L PE=1 SV=2	1	1	1	1	1315	151.1	5.35	2.13	1	1
Master Protein	Q9UPN6	SCAF8	SR-related and CTD-associated factor 8 OS=Homo sapiens OX=9606 GN=SCAF8 PE=1 SV=1	1	1	1	1	1271	140.4	8.29	2.12	1	1
Master Protein	Q8IX12	CCAR1	Cell division cycle and apoptosis regulator protein 1 OS=Homo sapiens OX=9606 GN=CCAR1 PE=1 SV=2	1	1	1	1	1150	132.7	5.76	2.12	1	1
Master Protein	Q13586	STIM1	Stromal interaction molecule 1 OS=Homo sapiens OX=9606 GN=STIM1 PE=1 SV=3	1	1	1	1	685	77.4	6.67	2.11	1	1
Master Protein	Q9BRL6	SRSF8	Serine/arginine-rich splicing factor 8 OS=Homo sapiens OX=9606 GN=SRSF8 PE=1 SV=1	3	1	1	1	282	32.3	11.72	2.11	1	1
Master Protein	Q8NDT2	RBM15B	Putative RNA-binding protein 15B OS=Homo sapiens OX=9606 GN=RBM15B PE=1 SV=3	1	1	1	1	890	97.1	9.85	2.11	1	1
Master Protein	Q15942	ZYX	Zyxin OS=Homo sapiens OX=9606 GN=ZYX PE=1 SV=1	2	1	1	1	572	61.2	6.67	2.1	1	1
Master Protein	P52789	HK2	Hexokinase-2 OS=Homo sapiens OX=9606 GN=HK2 PE=1 SV=2	1	1	1	1	917	102.3	6.05	2.1	1	1
Master Protein	Q6IQ23	PLEKHA7	Pleckstrin homology domain-containing family A member 7 OS=Homo sapiens OX=9606 GN=PLEKHA7 PE=1 SV=2	1	1	1	1	1121	127.1	9.35	2.1	1	1
Master Protein	Q9NRZ9	HELLS	Lymphoid-specific helicase OS=Homo sapiens OX=9606 GN=HELLS PE=1 SV=1	1	1	1	1	838	97	7.93	2.09	1	1
Master Protein	P55265	ADAR	Double-stranded RNA-specific adenosine deaminase OS=Homo sapiens OX=9606 GN=ADAR PE=1 SV=4	1	1	1	1	1226	136	8.65	2.09	1	1
Master Protein	P43243	MATR3	Matrin-3 OS=Homo sapiens OX=9606 GN=MATR3 PE=1 SV=2	1	1	1	1	847	94.6	6.25	2.08	1	1
Master Protein	B2RTY4	MYO9A	Unconventional myosin-IXa OS=Homo sapiens OX=9606 GN=MYO9A PE=1 SV=2	0	1	1	1	2548	292.5	8.88	2.08	1	1
Master Protein	Q14004	CDK13	Cyclin-dependent kinase 13 OS=Homo sapiens OX=9606 GN=CDK13 PE=1 SV=2	1	1	1	1	1512	164.8	9.69	2.07	1	1
Master Protein	Q4KMP7	TBC1D10B	TBC1 domain family member 10B OS=Homo sapiens OX=9606 GN=TBC1D10B PE=1 SV=3	2	1	1	1	808	87.1	9.19	2.07	1	1
Master Protein	Q92900	UPF1	Regulator of nonsense transcripts 1 OS=Homo sapiens OX=9606 GN=UPF1 PE=1 SV=2	1	1	1	1	1129	124.3	6.61	2.06	1	1
Master Protein	Q9UPN3	MACF1	Microtubule-actin cross-linking factor 1, isoforms 1/2/3/5 OS=Homo sapiens OX=9606 GN=MACF1 PE=1 SV=4	0	1	1	1	7388	837.8	5.39	2.05	1	1
Master Protein	P62701	RPS4X	40S ribosomal protein S4, X isoform OS=Homo sapiens OX=9606 GN=RPS4X PE=1 SV=2	3	1	1	1	263	29.6	10.15	2.05	1	1
Master Protein	Q9NZB2	FAM120A	Constitutive coactivator of PPAR-gamma-like protein 1 OS=Homo sapiens OX=9606 GN=FAM120A PE=1 SV=2	1	1	1	1	1118	121.8	8.88	2.05	1	1
Master Protein	Q13751	LAMB3	Laminin subunit beta-3 OS=Homo sapiens OX=9606 GN=LAMB3 PE=1 SV=1	1	1	1	1	1172	129.5	7.21	2.04	1	1
Master Protein	Q9UKK3	PARP4	Protein mono-ADP-ribosyltransferase PARP4 OS=Homo sapiens OX=9606 GN=PARP4 PE=1 SV=3	1	1	1	1	1724	192.5	5.66	2.04	1	1
Master Protein	Q6ZMP0	THSD4	Thrombospondin type-1 domain-containing protein 4 OS=Homo sapiens OX=9606 GN=THSD4 PE=2 SV=2	1	1	1	1	1018	112.4	7.65	2.04	1	1
Master Protein	Q13247	SRSF6	Serine/arginine-rich splicing factor 6 OS=Homo sapiens OX=9606 GN=SRSF6 PE=1 SV=2	3	1	1	1	344	39.6	11.43	2.03	1	1
Master Protein	Q13753	LAMC2	Laminin subunit gamma-2 OS=Homo sapiens OX=9606 GN=LAMC2 PE=1 SV=2	1	1	1	1	1193	130.9	6.19	2.03	1	1
Master Protein	Q96F07	CYFIP2	Cytoplasmic FMR1-interacting protein 2 OS=Homo sapiens OX=9606 GN=CYFIP2 PE=1 SV=2	1	1	1	1	1278	148.3	7.31	2.01	1	1
Master Protein	Q14152	EIF3A	Eukaryotic translation initiation factor 3 subunit A OS=Homo sapiens OX=9606 GN=EIF3A PE=1 SV=1	1	1	1	1	1382	166.5	6.79	2	1	1
Master Protein	Q12923	PTPN13	Tyrosine-protein phosphatase non-receptor type 13 OS=Homo sapiens OX=9606 GN=PTPN13 PE=1 SV=2	0	1	1	1	2485	276.7	6.42	1.98	1	1
Master Protein	Q9UDT6	CLIP2	CAP-Gly domain-containing linker protein 2 OS=Homo sapiens OX=9606 GN=CLIP2 PE=1 SV=1	1	1	1	1	1046	115.8	6.73	1.98	1	1
Master Protein	P02545	LMNA	Prelamin-A/C OS=Homo sapiens OX=9606 GN=LMNA PE=1 SV=1	1	1	1	1	664	74.1	7.02	1.98	1	1
Master Protein	O15381	NVL	Nuclear valosin-containing protein-like OS=Homo sapiens OX=9606 GN=NVL PE=1 SV=1	1	1	1	1	856	95	6.48	1.97	1	1
Master Protein	A0A075B6R9	IGKV2D-24	Probable non-functional immunoglobulin kappa variable 2D-24 OS=Homo sapiens OX=9606 GN=IGKV2D-24 PE=1 SV=1	11	1	1	1	120	13.1	8.87	1.97	1	1
Master Protein	Q6P2Q9	PRPF8	Pre-mRNA-processing-splicing factor 8 OS=Homo sapiens OX=9606 GN=PRPF8 PE=1 SV=2	0	1	1	1	2335	273.4	8.84	1.97	1	1
Master Protein	Q8IY37	DHX37	Probable ATP-dependent RNA helicase DHX37 OS=Homo sapiens OX=9606 GN=DHX37 PE=1 SV=1	1	1	1	1	1157	129.5	8.1	1.96	1	1
Master Protein	O95425	SVIL	Supervillin OS=Homo sapiens OX=9606 GN=SVIL PE=1 SV=2	1	1	1	1	2214	247.6	6.98	1.96	1	1
Master Protein	Q9BZE4	GTPBP4	GTP-binding protein 4 OS=Homo sapiens OX=9606 GN=GTPBP4 PE=1 SV=3	2	1	1	1	634	73.9	9.5	1.96	1	1
Master Protein	P48634	PRRC2A	Protein PRRC2A OS=Homo sapiens OX=9606 GN=PRRC2A PE=1 SV=3	1	1	1	1	2157	228.7	9.45	1.95	1	1
Master Protein	Q9C0H5	ARHGAP39	Rho GTPase-activating protein 39 OS=Homo sapiens OX=9606 GN=ARHGAP39 PE=1 SV=2	1	1	1	1	1083	121.2	7.5	1.95	1	1
Master Protein	Q9NZ08	ERAP1	Endoplasmic reticulum aminopeptidase 1 OS=Homo sapiens OX=9606 GN=ERAP1 PE=1 SV=3	1	1	1	1	941	107.2	6.46	1.94	1	1
Master Protein	Q6IE81	JADE1	Protein Jade-1 OS=Homo sapiens OX=9606 GN=JADE1 PE=1 SV=1	1	1	1	1	842	95.5	7.91	1.94	1	1
Master Protein	P23246	SFPQ	Splicing factor, proline- and glutamine-rich OS=Homo sapiens OX=9606 GN=SFPQ PE=1 SV=2	2	1	1	1	707	76.1	9.44	1.94	1	1
Master Protein	P62750	RPL23A	60S ribosomal protein L23a OS=Homo sapiens OX=9606 GN=RPL23A PE=1 SV=1	8	1	1	1	156	17.7	10.45	1.93	1	1
Master Protein	Q6PKG0	LARP1	La-related protein 1 OS=Homo sapiens OX=9606 GN=LARP1 PE=1 SV=2	1	1	1	1	1096	123.4	8.82	1.93	1	1
Master Protein	Q8NAF0	ZNF579	Zinc finger protein 579 OS=Homo sapiens OX=9606 GN=ZNF579 PE=1 SV=2	2	1	1	1	562	60.5	8.69	1.91	1	1
Master Protein	Q9P0K7	RAI14	Ankycorbin OS=Homo sapiens OX=9606 GN=RAI14 PE=1 SV=2	1	1	1	1	980	110	6.21	1.91	1	1
Master Protein	Q9HCE1	MOV10	Helicase MOV-10 OS=Homo sapiens OX=9606 GN=MOV10 PE=1 SV=2	1	1	1	1	1003	113.6	8.82	1.91	1	1
Master Protein	Q9P206	KIAA1522	Uncharacterized protein KIAA1522 OS=Homo sapiens OX=9606 GN=KIAA1522 PE=1 SV=2	1	1	1	1	1035	107	9.73	1.9	1	1
